# Supplementary material for: Fasciola gigantica Recombinant Abelson Tyrosine Protein Kinase (rFgAbl) Regulates Various Functions of Buffalo Peripheral Blood Mononuclear Cells
Source: Animals (Basel). 2025 Jan 10;15(2):179. doi: 10.3390/ani15020179 (PMC11758316; doi:10.3390/ani15020179)
Supplement: Supplementary file 1 [file animals-15-00179-s001.zip]

Archive with 3 entries (3 files):
- Animal Experimental Ethical Inspection Form of Guangxi University.pdf
- Original Images for Blots.pdf
- Table 1. Sets of Primer for GADPH and FgAbl used in transcription analysis by .pdf
